# Supplementary material for: Molecular Properties of Virulence and Antibiotic Resistance of Pseudomonas aeruginosa Causing Clinically Critical Infections
Source: Pathogens. 2024 Oct 3;13(10):868. doi: 10.3390/pathogens13100868 (PMC11510431; doi:10.3390/pathogens13100868)
Supplement: Supplementary file 1 [file pathogens-13-00868-s001.zip]

Archive with 1 entries (1 files):
- pathogens-3220342-supplementary.pdf
